# Supplementary material for: NEK1-Mediated Phosphorylation of YAP1 Is Key to Prostate Cancer Progression
Source: Biomedicines. 2023 Feb 28;11(3):734. doi: 10.3390/biomedicines11030734 (PMC10045622; doi:10.3390/biomedicines11030734)
Supplement: Supplementary file 1 [file biomedicines-11-00734-s001.zip]

Archive with 1 entries (1 files):
- biomedicines-2201525-supplementary.pdf
